# Supplementary material for: Evaluation of Dried Blood and Cerebrospinal Fluid Filter Paper Spots for Storing and Transporting Clinical Material for the Molecular Diagnosis of Invasive Meningococcal Disease
Source: Int J Mol Sci. 2022 Oct 6;23(19):11879. doi: 10.3390/ijms231911879 (PMC9569512; doi:10.3390/ijms231911879)
Supplement: Supplementary file 1 [file ijms-23-11879-s001.zip]

Archive with 1 entries (1 files):
- ijms-1936096-supplementary.pdf
